# Supplementary material for: Effects of Perceived Benefit on Vitamin D Supplementation Intention: A Theory of Planned Behaviour Perspective
Source: Int J Environ Res Public Health. 2022 Feb 10;19(4):1952. doi: 10.3390/ijerph19041952 (PMC8872502; doi:10.3390/ijerph19041952)
Supplement: Supplementary file 1 [file ijerph-19-01952-s001.zip]

Archive with 1 entries (1 files):
- ijerph-1424349-supplementary.pdf
